# Supplementary material for: Gas Chromatography–Mass Spectrometry-Based Cerebrospinal Fluid Metabolomics to Reveal the Protection of Coptisine against Transient Focal Cerebral Ischemia–Reperfusion Injury via Anti-Inflammation and Antioxidant
Source: Molecules. 2023 Aug 30;28(17):6350. doi: 10.3390/molecules28176350 (PMC10489949; doi:10.3390/molecules28176350)
Supplement: Supplementary file 1 [file molecules-28-06350-s001.zip]

Archive with 1 entries (1 files):
- molecules-2565136-supplementary.pdf
